# Supplementary material for: Sex Identification of Feather Color in Geese and the Expression of Melanin in Embryonic Dorsal Skin Feather Follicles
Source: Animals (Basel). 2022 May 31;12(11):1427. doi: 10.3390/ani12111427 (PMC9179848; doi:10.3390/ani12111427)
Supplement: Supplementary file 1 [file animals-12-01427-s001.zip]

Archive with 8 entries (8 files):
- TYRP1 & a┬-Actin/Tyrp1 2021.11.22_00.31.25_Ch.tif
- TYRP1 & a┬-Actin/Tyrp1 2021.11.22_00.31.25_Ch+Marker.jpg
- TYRP1 & a┬-Actin/Tyrp1 2021.11.22_00.31.25_Ch-Marker.jpg
- TYRP1 & a┬-Actin/Tyrp1 2021.11.22_00.31.25_Ch-Marker.tif
- TYRP1 & a┬-Actin/a┬-Actin 2021.11.22_01.55.55_Ch.tif
- TYRP1 & a┬-Actin/a┬-Actin 2021.11.22_01.55.55_Ch+Marker.jpg
- TYRP1 & a┬-Actin/a┬-Actin 2021.11.22_01.55.55_Ch-Marker.jpg
- TYRP1 & a┬-Actin/a┬-Actin 2021.11.22_01.55.55_Ch-Marker.tif
